# Supplementary material for: Preparation and Characterization of Small-Size and Strong Antioxidant Nanocarriers to Enhance the Stability and Bioactivity of Curcumin
Source: Foods. 2024 Dec 8;13(23):3958. doi: 10.3390/foods13233958 (PMC11641333; doi:10.3390/foods13233958)
Supplement: Supplementary file 1 [file foods-13-03958-s001.zip]

Archive with 1 entries (1 files):
- foods-3313879-supplementary.pdf
